# Supplementary material for: Identification and validation of key biomarkers of the glycolysis-ketone body metabolism in heart failure based on multi-omics and machine learning
Source: Front Cardiovasc Med. 2025 Nov 27;12:1672513. doi: 10.3389/fcvm.2025.1672513 (PMC12695798; doi:10.3389/fcvm.2025.1672513)
Supplement: Supplementary file 1 [file Table1.xlsx]

## Sheet: 761DEGs
	logFC	AveExpr	t	P.Value	adj.P.Val	B	regulate	gene	mod
HMGN2	0.652416	10.2013	14.0684	3.20895e-32	3.88026e-28	61.8738	Up	HMGN2
TRMT5	0.639213	9.37204	12.1357	4.19937e-26	2.53894e-22	48.2713	Up	TRMT5
MYOT	-2.26386	6.11469	-12.0506	7.7608e-26	3.12812e-22	47.6774	Down	MYOT
ASPN	2.48062	8.49302	11.9864	1.23211e-25	3.72467e-22	47.2304	Up	ASPN
LUM	2.0883	8.3197	11.9002	2.29269e-25	5.54465e-22	46.6298	Up	LUM
SERPINA3	-1.34536	7.14018	-11.2849	1.87381e-23	3.77635e-20	42.3697	Down	SERPINA3
TUBA3C	-1.18764	8.28213	-11.2079	3.23849e-23	5.59427e-20	41.8402	Down	TUBA3C
HMOX2	-0.838349	7.71393	-11.0336	1.11434e-22	1.68433e-19	40.6444	Down	HMOX2
HTRA1	0.765478	8.87493	10.2818	2.16323e-20	2.90642e-17	35.5448	Up	HTRA1
FCN3	-1.27131	6.94843	-10.207	3.63218e-20	4.39203e-17	35.0432	Down	FCN3
MARK3	-0.649902	7.28387	-9.79248	6.26149e-19	6.88309e-16	32.2872	Down	MARK3
NOP16	-0.609709	7.51407	-9.44347	6.66046e-18	6.71152e-15	29.9988	Down	NOP16
SLCO4A1	-0.920297	6.84409	-9.19797	3.44421e-17	3.20365e-14	28.4088	Down	SLCO4A1
HOPX	-1.50107	6.58154	-8.93385	1.97757e-16	1.70805e-13	26.7178	Down	HOPX
CNN1	-1.35447	8.18014	-8.91887	2.18222e-16	1.75916e-13	26.6225	Down	CNN1
ISLR	0.857	7.03951	8.85015	3.42532e-16	2.58868e-13	26.1864	Up	ISLR
GLRX2	-0.736097	6.96648	-8.69434	9.46568e-16	6.73288e-13	25.2033	Down	GLRX2
TPCN1	0.635493	8.52587	8.60399	1.70027e-15	1.1422e-12	24.6369	Up	TPCN1
ABHD5	-0.595448	6.03074	-8.53764	2.6093e-15	1.66061e-12	24.2227	Down	ABHD5
MXRA5	1.5944	7.92916	8.52841	2.7693e-15	1.67432e-12	24.1652	Up	MXRA5
NFASC	0.560653	5.79005	8.4609	4.27419e-15	2.37416e-12	23.7456	Up	NFASC
LOC100506558	1.16257	6.31384	8.45926	4.31951e-15	2.37416e-12	23.7354	Up	LOC100506558
KAL1	0.74932	6.56089	8.35296	8.52635e-15	4.48264e-12	23.078	Up	KAL1
FKBP5	-1.54288	5.86835	-8.19787	2.28246e-14	1.14998e-11	22.1264	Down	FKBP5
TXNRD1	-0.820634	8.20904	-8.15474	2.99652e-14	1.40698e-11	21.8634	Down	TXNRD1
SNRPB	-0.438468	8.05183	-8.14813	3.1241e-14	1.40698e-11	21.8231	Down	SNRPB
MAP2K1	-0.610357	7.96766	-8.14724	3.14162e-14	1.40698e-11	21.8177	Down	MAP2K1
LMCD1	-1.13463	7.48712	-7.89663	1.5051e-13	6.49987e-11	20.3043	Down	LMCD1
PLXDC1	0.80276	6.1664	7.85878	1.90274e-13	7.93377e-11	20.0779	Up	PLXDC1
ATP1A1	-0.713577	8.62165	-7.84026	2.13366e-13	8.60007e-11	19.9673	Down	ATP1A1
ADD3	0.675124	9.0151	7.82083	2.40551e-13	9.38305e-11	19.8515	Up	ADD3
MAGED1	0.486038	9.46643	7.77083	3.27326e-13	1.23688e-10	19.5541	Up	MAGED1
ATF4	-0.594691	9.36031	-7.72283	4.3953e-13	1.61055e-10	19.2696	Down	ATF4
EVL	0.553914	6.90871	7.70306	4.96102e-13	1.76437e-10	19.1527	Up	EVL
DERL1	-0.557508	6.8829	-7.67764	5.79537e-13	1.97513e-10	19.0026	Down	DERL1
CCT2	-0.838501	8.04372	-7.67526	5.8803e-13	1.97513e-10	18.9886	Down	CCT2
DPYSL3	0.74135	7.7041	7.63266	7.62543e-13	2.49207e-10	18.7378	Up	DPYSL3
PARD3	-0.42778	6.57267	-7.61373	8.55708e-13	2.72295e-10	18.6266	Down	PARD3
RARRES1	-1.20109	5.13802	-7.58578	1.01411e-12	3.14427e-10	18.4627	Down	RARRES1
ITIH5	0.716784	6.4403	7.56811	1.12884e-12	3.4125e-10	18.3592	Up	ITIH5
FADS3	-0.557398	7.31906	-7.50983	1.6062e-12	4.7371e-10	18.019	Down	FADS3
ELL2	-0.673399	5.5575	-7.47692	1.95872e-12	5.63925e-10	17.8276	Down	ELL2
2025-03-05	-0.561763	7.3812	-7.39921	3.12379e-12	8.76322e-10	17.3774	Down	2025-03-05
MYH10	0.701683	8.66818	7.39319	3.23832e-12	8.76322e-10	17.3427	Up	MYH10
ARHGAP1	0.531157	9.58819	7.39202	3.2612e-12	8.76322e-10	17.3359	Up	ARHGAP1
FLNC	-1.09376	10.4317	-7.37824	3.54129e-12	9.30897e-10	17.2564	Down	FLNC
FRZB	0.945349	6.05238	7.36202	3.90168e-12	1.00381e-09	17.163	Up	FRZB
FKBP9	0.438388	8.99446	7.35841	3.98667e-12	1.00431e-09	17.1422	Up	FKBP9
TGM2	-0.558819	9.17662	-7.31783	5.07759e-12	1.25303e-09	16.909	Down	TGM2
CDKN1A	-0.75992	8.59691	-7.29465	5.82796e-12	1.40943e-09	16.7761	Down	CDKN1A
AMD1	-0.769409	6.81149	-7.26698	6.86813e-12	1.62842e-09	16.6178	Down	AMD1
RRS1	-0.412545	7.05141	-7.21837	9.15711e-12	2.12938e-09	16.3405	Down	RRS1
CDK2AP2	-0.706812	7.10874	-7.17048	1.21434e-11	2.77052e-09	16.0685	Down	CDK2AP2
DDX39A	-0.693601	6.19936	-7.10549	1.77807e-11	3.98157e-09	15.7011	Down	DDX39A
SLC22A5	-0.684033	6.44369	-7.08548	1.99877e-11	4.39438e-09	15.5884	Down	SLC22A5
ZNF423	0.697735	5.90728	7.07294	2.15057e-11	4.6437e-09	15.5179	Up	ZNF423
ECM2	0.769422	6.96777	7.06739	2.22144e-11	4.71257e-09	15.4867	Up	ECM2
AGRN	0.499109	7.84299	7.05855	2.33889e-11	4.87619e-09	15.437	Up	AGRN
TTC3	0.564524	8.56481	7.04502	2.5308e-11	5.18685e-09	15.3611	Up	TTC3
ITGA5	-0.640486	8.07433	-7.00367	3.21836e-11	6.48606e-09	15.1296	Down	ITGA5
FGF1	0.683321	8.03315	7.0008	3.27232e-11	6.4867e-09	15.1136	Up	FGF1
FOSL1	-0.776387	5.64992	-6.97569	3.78503e-11	7.38203e-09	14.9734	Down	FOSL1
SLC38A2	-1.04433	8.75383	-6.92408	5.09974e-11	9.78826e-09	14.6864	Down	SLC38A2
FAM13A	0.666022	6.98017	6.89402	6.06289e-11	1.14551e-08	14.5199	Up	FAM13A
ANKMY2	0.601087	7.89682	6.88043	6.55527e-11	1.21948e-08	14.4447	Up	ANKMY2
IMP4	-0.333703	7.9517	-6.87467	6.77589e-11	1.23408e-08	14.4129	Down	IMP4
NPTX2	-0.862272	5.39277	-6.87308	6.83784e-11	1.23408e-08	14.4041	Down	NPTX2
POR	-0.629567	6.01262	-6.86675	7.09054e-11	1.26086e-08	14.3692	Down	POR
HNRNPAB	-0.479018	8.26876	-6.86375	7.21375e-11	1.26418e-08	14.3526	Down	HNRNPAB
LHFP	0.62935	8.61509	6.85926	7.40167e-11	1.27859e-08	14.3278	Up	LHFP
LTBP1	0.469607	8.60953	6.84137	8.20038e-11	1.39661e-08	14.2292	Up	LTBP1
GTF2IRD1	-0.45069	6.80904	-6.82867	8.81822e-11	1.47826e-08	14.1593	Down	GTF2IRD1
TSPYL2	-0.458584	7.64985	-6.82658	8.92435e-11	1.47826e-08	14.1478	Down	TSPYL2
P2RX5	-0.557467	6.54434	-6.76107	1.29626e-10	2.11815e-08	13.7887	Down	P2RX5
BTN3A2	0.681185	7.81208	6.71167	1.71515e-10	2.76346e-08	13.5193	Up	BTN3A2
PTN	0.772176	8.53926	6.70945	1.73688e-10	2.76346e-08	13.5072	Up	PTN
CYP4B1	-1.33899	5.68846	-6.69213	1.91546e-10	3.00802e-08	13.4131	Down	CYP4B1
NPPA	1.85611	10.8004	6.67488	2.11128e-10	3.27302e-08	13.3195	Up	NPPA
PCNT	-0.646235	7.88739	-6.66811	2.19332e-10	3.35717e-08	13.2828	Down	PCNT
ALDH1A2	0.62136	6.77625	6.62172	2.84691e-10	4.3031e-08	13.0321	Up	ALDH1A2
BAG3	-0.646449	9.43085	-6.60423	3.14007e-10	4.68762e-08	12.9379	Down	BAG3
SERPINE1	-1.28326	6.97893	-6.5904	3.39278e-10	4.98108e-08	12.8634	Down	SERPINE1
CSDC2	-0.666208	8.67529	-6.58903	3.41904e-10	4.98108e-08	12.856	Down	CSDC2
PALLD	-0.466661	10.4993	-6.57455	3.70711e-10	5.33647e-08	12.7783	Down	PALLD
PPP1R3C	0.915276	10.4006	6.55364	4.16577e-10	5.8866e-08	12.6662	Up	PPP1R3C
CTSK	0.581931	7.53411	6.55275	4.18663e-10	5.8866e-08	12.6614	Up	CTSK
PLEKHO1	-0.607569	6.48318	-6.52848	4.7922e-10	6.6606e-08	12.5316	Down	PLEKHO1
THYN1	0.453819	7.68976	6.49406	5.80119e-10	7.91213e-08	12.348	Up	THYN1
GLT8D2	0.406405	6.74294	6.4931	5.83215e-10	7.91213e-08	12.3429	Up	GLT8D2
CEBPG	-0.567248	4.39982	-6.49135	5.88895e-10	7.91213e-08	12.3336	Down	CEBPG
PSME4	-0.479296	7.79385	-6.4606	6.98132e-10	9.27672e-08	12.1701	Down	PSME4
FBLN1	0.788368	8.42933	6.42828	8.34358e-10	1.08673e-07	11.9989	Up	FBLN1
AP3M2	0.3928	7.03987	6.42796	8.35808e-10	1.08673e-07	11.9972	Up	AP3M2
PLIN2	-1.09904	7.85719	-6.42198	8.63806e-10	1.11119e-07	11.9656	Down	PLIN2
SORT1	-0.574596	7.54097	-6.39029	1.02807e-09	1.30858e-07	11.7984	Down	SORT1
HMGCL	0.326592	8.0798	6.38517	1.05739e-09	1.33187e-07	11.7714	Up	HMGCL
BOP1	-0.396065	5.8811	-6.37508	1.11747e-09	1.39303e-07	11.7184	Down	BOP1
COL15A1	1.05613	8.70308	6.37108	1.14223e-09	1.40938e-07	11.6973	Up	COL15A1
UBFD1	-0.37604	6.02721	-6.36535	1.17863e-09	1.43959e-07	11.6672	Down	UBFD1
THBS1	-0.726211	6.27623	-6.3476	1.29876e-09	1.57046e-07	11.574	Down	THBS1
PAMR1	0.421196	7.22157	6.34303	1.33159e-09	1.59422e-07	11.5501	Up	PAMR1
ANKRD2	-1.45581	8.68842	-6.33909	1.36053e-09	1.6129e-07	11.5294	Down	ANKRD2
TUBB3	-0.485994	9.23513	-6.3306	1.42501e-09	1.67294e-07	11.485	Down	TUBB3
MN1	0.570516	6.32317	6.29858	1.69646e-09	1.97246e-07	11.3176	Up	MN1
CDC42EP4	-0.411087	8.0698	-6.29271	1.75141e-09	2.01696e-07	11.2871	Down	CDC42EP4
HIST2H2AA3	-0.659736	7.30519	-6.2877	1.79978e-09	2.05311e-07	11.2609	Down	HIST2H2AA3
EHD3	0.59573	7.6443	6.27297	1.94945e-09	2.20307e-07	11.1843	Up	EHD3
AQR	-0.37151	6.46356	-6.24811	2.23045e-09	2.49727e-07	11.0551	Down	AQR
RPLP0	-0.361408	11.4442	-6.23383	2.40933e-09	2.67281e-07	10.9811	Down	RPLP0
FZD7	0.808772	7.19662	6.22044	2.58978e-09	2.84268e-07	10.9118	Up	FZD7
APLNR	0.662163	8.01269	6.21904	2.60947e-09	2.84268e-07	10.9045	Up	APLNR
MRTO4	-0.326549	6.04795	-6.19321	2.99891e-09	3.20174e-07	10.7711	Down	MRTO4
DAZAP1	-0.390414	6.32176	-6.19199	3.01852e-09	3.20174e-07	10.7649	Down	DAZAP1
MAGED2	0.418758	7.76864	6.16908	3.41371e-09	3.5585e-07	10.6469	Up	MAGED2
PPP2CB	-0.50696	8.71289	-6.14879	3.80574e-09	3.93325e-07	10.5426	Down	PPP2CB
OLFML1	0.392543	6.01249	6.1337	4.12563e-09	4.22772e-07	10.4653	Up	OLFML1
GLUL	-0.749812	9.52841	-6.1283	4.2463e-09	4.31481e-07	10.4376	Down	GLUL
PDGFD	0.618879	7.56449	6.11029	4.67454e-09	4.71038e-07	10.3455	Up	PDGFD
AASS	-0.422454	5.54373	-6.09395	5.0996e-09	5.09623e-07	10.2621	Down	AASS
ADH5	0.394993	8.57914	6.08632	5.31079e-09	5.26378e-07	10.2232	Up	ADH5
TNXA	0.648009	9.13822	6.08462	5.35901e-09	5.26839e-07	10.2146	Up	TNXA
IPO7	-0.486558	8.64077	-6.06573	5.92425e-09	5.7771e-07	10.1185	Down	IPO7
NGFRAP1	0.421451	10.8633	6.04191	6.72128e-09	6.5019e-07	9.99754	Up	NGFRAP1
SLC30A1	0.54041	7.5852	6.04032	6.77801e-09	6.50474e-07	9.98949	Up	SLC30A1
SVEP1	0.409089	7.80247	6.00989	7.95967e-09	7.5194e-07	9.83554	Up	SVEP1
CRY2	0.471312	7.77313	5.98737	8.96162e-09	8.40031e-07	9.72199	Up	CRY2
BCL2L1	-0.471508	6.01372	-5.96456	1.01022e-08	9.39658e-07	9.60727	Down	BCL2L1
YARS	-0.500456	7.24292	-5.95907	1.03976e-08	9.59753e-07	9.57967	Down	YARS
CDC37L1	-0.747646	6.70529	-5.95574	1.05805e-08	9.69239e-07	9.56297	Down	CDC37L1
BICC1	0.464431	5.98991	5.95106	1.08432e-08	9.85838e-07	9.53949	Up	BICC1
STIP1	-0.497799	7.42147	-5.94558	1.11587e-08	1.00143e-06	9.51203	Down	STIP1
NREP	0.913226	8.19799	5.94521	1.11803e-08	1.00143e-06	9.51018	Up	NREP
JAM2	0.564296	7.57335	5.94084	1.1439e-08	1.01706e-06	9.48828	Up	JAM2
R3HDM2	0.329377	8.5854	5.93536	1.17714e-08	1.03898e-06	9.46085	Up	R3HDM2
HLTF	0.647418	7.12635	5.93033	1.20856e-08	1.05897e-06	9.43564	Up	HLTF
PSMD11	-0.358365	7.52079	-5.9169	1.29633e-08	1.12771e-06	9.36853	Down	PSMD11
HBB	1.47069	10.7278	5.90955	1.34703e-08	1.16345e-06	9.33181	Up	HBB
LOC100507472	0.558981	6.99435	5.88118	1.56131e-08	1.32401e-06	9.19052	Up	LOC100507472
SS18L2	-0.333254	6.73818	-5.88063	1.56577e-08	1.32401e-06	9.1878	Down	SS18L2
PLBD1	0.379647	8.30339	5.87446	1.61679e-08	1.35765e-06	9.15711	Up	PLBD1
COL1A2	1.11343	9.942	5.86835	1.66892e-08	1.39177e-06	9.12675	Up	COL1A2
UFSP2	0.46664	7.15843	5.8665	1.68501e-08	1.3936e-06	9.11757	Up	UFSP2
SLC1A3	-0.581436	8.04775	-5.8615	1.72924e-08	1.41283e-06	9.09278	Down	SLC1A3
NOTCH3	0.432751	7.93736	5.85876	1.75403e-08	1.42347e-06	9.07916	Up	NOTCH3
HERC6	0.488366	6.19412	5.85672	1.77262e-08	1.42673e-06	9.06907	Up	HERC6
GOLT1B	-0.576554	5.17205	-5.85574	1.78164e-08	1.42673e-06	9.06421	Down	GOLT1B
MAP1LC3B	-0.52913	8.84999	-5.85367	1.80086e-08	1.43263e-06	9.05395	Down	MAP1LC3B
NDN	0.416055	7.91892	5.8418	1.91507e-08	1.51353e-06	8.99512	Up	NDN
TPPP3	0.393398	6.09891	5.83339	2.00012e-08	1.57049e-06	8.95355	Up	TPPP3
DHCR24	-0.385547	5.76665	-5.82209	2.12033e-08	1.65413e-06	8.89772	Down	DHCR24
METTL22	-0.380033	6.84016	-5.80875	2.27141e-08	1.76063e-06	8.83189	Down	METTL22
FXYD6	0.449926	7.71188	5.8068	2.2943e-08	1.76705e-06	8.8223	Up	FXYD6
SLC19A2	-1.09074	6.04484	-5.80458	2.32069e-08	1.77606e-06	8.81137	Down	SLC19A2
ATP8A1	0.596029	5.27958	5.80314	2.33797e-08	1.77804e-06	8.80427	Up	ATP8A1
BCL6	-0.751383	7.57339	-5.80121	2.36137e-08	1.78461e-06	8.79475	Down	BCL6
RGN	0.393489	7.56162	5.7975	2.40693e-08	1.80774e-06	8.77647	Up	RGN
PLP2	-0.500039	7.56892	-5.79363	2.45534e-08	1.83252e-06	8.75743	Down	PLP2
ORMDL2	-0.402168	7.08674	-5.79245	2.47023e-08	1.83252e-06	8.75165	Down	ORMDL2
PRDX6	-0.406171	9.84287	-5.78986	2.50338e-08	1.84579e-06	8.7389	Down	PRDX6
KCNN3	0.42737	6.37094	5.78195	2.6073e-08	1.91075e-06	8.70001	Up	KCNN3
USP12	-0.46091	6.00647	-5.76003	2.91765e-08	2.11259e-06	8.59248	Down	USP12
OGN	1.01297	5.11433	5.75416	3.00662e-08	2.16405e-06	8.56376	Up	OGN
LRRC17	0.782686	5.81325	5.74805	3.10221e-08	2.21964e-06	8.53384	Up	LRRC17
C10orf76	0.439214	8.52142	5.74388	3.16908e-08	2.25415e-06	8.51346	Up	C10orf76
HSPD1	-0.399122	9.69188	-5.73064	3.39088e-08	2.39217e-06	8.44879	Down	HSPD1
IFIT1	0.7166	6.83191	5.72991	3.40368e-08	2.39217e-06	8.44519	Up	IFIT1
MT1X	-0.813763	9.67013	-5.72883	3.42247e-08	2.39217e-06	8.43993	Down	MT1X
BDH2	0.503616	6.99754	5.72392	3.50935e-08	2.4388e-06	8.41597	Up	BDH2
THBS4	0.985879	9.64799	5.71441	3.68364e-08	2.54529e-06	8.36965	Up	THBS4
FASN	-0.799855	7.3552	-5.69013	4.16817e-08	2.84754e-06	8.25156	Down	FASN
CTSO	0.439837	7.06073	5.67063	4.60181e-08	3.12613e-06	8.157	Up	CTSO
LRRC59	-0.582812	7.51602	-5.66765	4.67182e-08	3.15596e-06	8.14258	Down	LRRC59
MAFF	-0.415085	6.19665	-5.66414	4.75586e-08	3.19488e-06	8.12555	Down	MAFF
STAT3	-0.667599	9.03795	-5.6621	4.80516e-08	3.2086e-06	8.11569	Down	STAT3
OLFML2A	0.448209	7.77985	5.66111	4.82935e-08	3.2086e-06	8.1109	Up	OLFML2A
CXCL12	0.739443	9.19059	5.65687	4.93421e-08	3.26035e-06	8.09038	Up	CXCL12
SSR3	-0.390216	5.2358	-5.65132	5.07453e-08	3.31863e-06	8.06359	Down	SSR3
CDV3	-0.437831	7.57902	-5.65122	5.07729e-08	3.31863e-06	8.06307	Down	CDV3
ADAMTSL3	0.486892	5.59148	5.64713	5.18336e-08	3.3566e-06	8.04333	Up	ADAMTSL3
LARP6	-0.400749	7.84126	-5.64684	5.19091e-08	3.3566e-06	8.04194	Down	LARP6
C3orf52	-0.474493	4.68664	-5.64527	5.23229e-08	3.36536e-06	8.03435	Down	C3orf52
MOXD1	0.548318	6.00165	5.62521	5.79004e-08	3.7044e-06	7.93762	Up	MOXD1
CD163	-1.44847	7.91101	-5.62258	5.86709e-08	3.73394e-06	7.92499	Down	CD163
MFAP4	0.68069	7.51656	5.60951	6.26633e-08	3.95185e-06	7.86213	Up	MFAP4
DPT	0.698755	8.43212	5.60924	6.27485e-08	3.95185e-06	7.86083	Up	DPT
PNP	-0.68365	6.32063	-5.60323	6.46744e-08	4.05203e-06	7.83197	Down	PNP
GPRASP1	0.603214	6.20453	5.59171	6.85309e-08	4.24962e-06	7.77668	Up	GPRASP1
TES	-0.419599	5.8988	-5.58044	7.25179e-08	4.42872e-06	7.72269	Down	TES
TMEM70	-0.618479	8.2097	-5.57128	7.59256e-08	4.61353e-06	7.67886	Down	TMEM70
PRKACB	0.392065	8.16144	5.5677	7.72996e-08	4.67353e-06	7.66174	Up	PRKACB
PLA2G2A	-1.32281	7.92286	-5.54137	8.81716e-08	5.27807e-06	7.53615	Down	PLA2G2A
EGLN1	-0.383705	6.90266	-5.5319	9.24334e-08	5.50593e-06	7.49111	Down	EGLN1
LYVE1	-0.782385	7.42081	-5.52607	9.51588e-08	5.64049e-06	7.46339	Down	LYVE1
IRS2	-0.681137	8.53863	-5.52164	9.72808e-08	5.72194e-06	7.44234	Down	IRS2
EFEMP2	0.398434	8.04971	5.52123	9.74792e-08	5.72194e-06	7.4404	Up	EFEMP2
NME1	-0.570597	7.49908	-5.50795	1.04136e-07	6.06302e-06	7.37738	Down	NME1
ANP32E	0.643334	7.08767	5.50765	1.04293e-07	6.06302e-06	7.37595	Up	ANP32E
GNL3	-0.676792	5.59226	-5.50385	1.0628e-07	6.1469e-06	7.35794	Down	GNL3
CRYM	0.793538	9.92206	5.50296	1.06752e-07	6.1469e-06	7.35371	Up	CRYM
SLC7A1	-0.580039	7.18594	-5.49901	1.08864e-07	6.21013e-06	7.33502	Down	SLC7A1
OMD	0.638139	6.04849	5.49899	1.08878e-07	6.21013e-06	7.33491	Up	OMD
MT1M	-1.10583	5.07255	-5.4748	1.22746e-07	6.90349e-06	7.22056	Down	MT1M
ASNS	-0.709995	5.97393	-5.46399	1.29482e-07	7.21441e-06	7.16962	Down	ASNS
SEMA5A	0.400843	7.55111	5.46308	1.30065e-07	7.21441e-06	7.16533	Up	SEMA5A
LAPTM4B	0.537401	10.8387	5.45594	1.34733e-07	7.40544e-06	7.13171	Up	LAPTM4B
H2AFZ	-0.551814	7.66512	-5.45324	1.36545e-07	7.47107e-06	7.11897	Down	H2AFZ
FAM96B	-0.381553	8.45297	-5.43847	1.4686e-07	7.96337e-06	7.04954	Down	FAM96B
GCLM	-0.523978	4.46561	-5.43275	1.51054e-07	8.15419e-06	7.0227	Down	GCLM
CYP46A1	0.387653	6.46205	5.43041	1.528e-07	8.21179e-06	7.01175	Up	CYP46A1
LTBP2	0.810565	9.04527	5.42666	1.55651e-07	8.32088e-06	6.99412	Up	LTBP2
SEC61A1	-0.40179	7.69687	-5.42593	1.56206e-07	8.32088e-06	6.99073	Down	SEC61A1
UBE2D3	-0.485551	9.2986	-5.42002	1.60816e-07	8.52887e-06	6.96301	Down	UBE2D3
LEPROTL1	0.453172	7.64841	5.41809	1.62343e-07	8.5723e-06	6.954	Up	LEPROTL1
NAMPT	-0.729658	8.31392	-5.41667	1.63479e-07	8.59472e-06	6.94735	Down	NAMPT
CCDC28A	0.334065	6.67973	5.40792	1.70656e-07	8.89471e-06	6.90641	Up	CCDC28A
MIR3658	-0.621121	6.16447	-5.40613	1.72162e-07	8.89651e-06	6.89803	Down	MIR3658
PCCB	0.464365	8.15201	5.4001	1.77325e-07	9.12429e-06	6.86988	Up	PCCB
ALDH5A1	0.706378	5.81149	5.38889	1.87336e-07	9.59857e-06	6.81754	Up	ALDH5A1
PLXNA2	-0.364741	6.688	-5.38661	1.89442e-07	9.66554e-06	6.80689	Down	PLXNA2
MET	-0.334342	6.95	-5.37069	2.04768e-07	1.04036e-05	6.73277	Down	MET
IFI44L	0.861339	6.15078	5.3518	2.24529e-07	1.13125e-05	6.64501	Up	IFI44L
LINC00312	-0.495449	5.87274	-5.35046	2.25994e-07	1.13391e-05	6.63882	Down	LINC00312
PLA2G4C	0.617232	7.69649	5.34319	2.34141e-07	1.16512e-05	6.60509	Up	PLA2G4C
PRDX1	-0.376095	9.4616	-5.3389	2.39078e-07	1.18481e-05	6.58521	Down	PRDX1
ABCA8	0.843173	7.8693	5.33785	2.40296e-07	1.18598e-05	6.58038	Up	ABCA8
EIF4EBP1	-0.350638	7.24356	-5.32499	2.55788e-07	1.24216e-05	6.52088	Down	EIF4EBP1
CD59	-0.548784	10.0736	-5.32033	2.61642e-07	1.26551e-05	6.49933	Down	CD59
SDF2L1	-0.506512	6.73516	-5.31452	2.69113e-07	1.29132e-05	6.47252	Down	SDF2L1
DDX17	0.339663	10.3095	5.3088	2.76675e-07	1.32236e-05	6.44614	Up	DDX17
TSPAN6	0.330424	5.98294	5.28788	3.06132e-07	1.44037e-05	6.34983	Up	TSPAN6
HBA1	1.27015	10.3584	5.28249	3.1421e-07	1.47201e-05	6.32504	Up	HBA1
FHOD3	0.687649	9.5539	5.28177	3.15292e-07	1.47201e-05	6.32176	Up	FHOD3
2025-09-11	0.539203	7.32771	5.26686	3.38799e-07	1.56365e-05	6.25333	Up	2025-09-11
HAMP	-0.44881	5.39643	-5.26542	3.41153e-07	1.56853e-05	6.24674	Down	HAMP
OLFML3	0.529948	7.44619	5.25576	3.57376e-07	1.63072e-05	6.20253	Up	OLFML3
EDNRA	0.758551	7.37913	5.254	3.60422e-07	1.63843e-05	6.19446	Up	EDNRA
TUBB6	-0.478634	8.93801	-5.23664	3.91761e-07	1.77422e-05	6.11513	Down	TUBB6
UGP2	-0.389312	10.1973	-5.22557	4.13108e-07	1.86392e-05	6.06466	Down	UGP2
CHORDC1	-0.472573	5.52255	-5.22247	4.19271e-07	1.87494e-05	6.05057	Down	CHORDC1
MAP4	0.619971	10.2663	5.22201	4.20203e-07	1.87494e-05	6.04846	Up	MAP4
NOS3	-0.421745	5.64435	-5.2125	4.39759e-07	1.94783e-05	6.0052	Down	NOS3
TAPBP	0.355115	8.54812	5.2017	4.6305e-07	2.03845e-05	5.95612	Up	TAPBP
MYO16	-0.413887	6.37658	-5.19703	4.73482e-07	2.0744e-05	5.93493	Down	MYO16
C11orf21	0.514291	7.11077	5.19229	4.84315e-07	2.09904e-05	5.91342	Up	C11orf21
COLEC11	0.414635	6.86846	5.19115	4.86935e-07	2.10286e-05	5.90829	Up	COLEC11
STX7	0.352203	7.37527	5.18652	4.97814e-07	2.14219e-05	5.88728	Up	STX7
SEPP1	0.727185	9.87815	5.18451	5.02592e-07	2.15509e-05	5.8782	Up	SEPP1
EIF4A1	-0.655533	9.55247	-5.17793	5.18589e-07	2.21582e-05	5.84841	Down	EIF4A1
ZNF593	-0.367565	6.85626	-5.17351	5.29606e-07	2.25493e-05	5.82842	Down	ZNF593
EDNRB	-0.473986	6.91665	-5.15675	5.73484e-07	2.43318e-05	5.75276	Down	EDNRB
GJA1	0.675405	9.58256	5.1535	5.82389e-07	2.46232e-05	5.73812	Up	GJA1
COL21A1	0.769515	7.62335	5.15269	5.8465e-07	2.46327e-05	5.73443	Up	COL21A1
RAN	-0.47292	8.35992	-5.15019	5.9161e-07	2.48394e-05	5.72319	Down	RAN
VPS13D	-0.3914	7.77773	-5.14378	6.09848e-07	2.55166e-05	5.69433	Down	VPS13D
FMOD	0.610095	7.75649	5.12783	6.57645e-07	2.71408e-05	5.62263	Up	FMOD
OSMR	-0.384157	5.53038	-5.10658	7.26994e-07	2.97994e-05	5.52738	Down	OSMR
DDX21	-0.463515	6.60233	-5.10169	7.4393e-07	3.03906e-05	5.50551	Down	DDX21
EIF1AX	-0.539156	7.31482	-5.08028	8.22686e-07	3.32707e-05	5.40994	Down	EIF1AX
TIMP4	-0.65538	6.73553	-5.07506	8.43115e-07	3.39832e-05	5.38665	Down	TIMP4
SFRP4	0.790451	6.37348	5.06993	8.63639e-07	3.46948e-05	5.36381	Up	SFRP4
TUBA1A	0.486122	8.73539	5.03916	9.97288e-07	3.9752e-05	5.22721	Up	TUBA1A
MTHFD2	-0.798723	6.46506	-5.03871	9.99387e-07	3.9752e-05	5.22522	Down	MTHFD2
LPIN1	-0.40036	7.27773	-5.03509	1.01638e-06	4.01637e-05	5.20921	Down	LPIN1
PCOLCE2	0.625916	7.2868	5.03259	1.02833e-06	4.05033e-05	5.19812	Up	PCOLCE2
DCHS1	0.356273	7.11988	5.02992	1.04117e-06	4.08037e-05	5.18635	Up	DCHS1
SH3BGR	-0.546113	8.61866	-5.02522	1.06425e-06	4.14343e-05	5.16553	Down	SH3BGR
MYC	-0.738386	6.63079	-5.02381	1.07124e-06	4.15175e-05	5.15932	Down	MYC
MYH6	-1.39288	9.86685	-5.01662	1.10771e-06	4.27831e-05	5.12755	Down	MYH6
TCEB1	-0.440969	8.01072	-5.01281	1.12749e-06	4.32813e-05	5.11076	Down	TCEB1
FBLN2	0.583746	7.26593	5.00265	1.18199e-06	4.52297e-05	5.06598	Up	FBLN2
SLC39A14	-0.458341	8.95585	-4.99562	1.22117e-06	4.65815e-05	5.03504	Down	SLC39A14
SLC2A10	0.36206	4.51725	4.97535	1.34137e-06	5.08094e-05	4.94599	Up	SLC2A10
TUBB4B	-0.390156	10.1086	-4.9747	1.34537e-06	5.08094e-05	4.94316	Down	TUBB4B
CFLAR	-0.414042	9.00637	-4.96662	1.39654e-06	5.24441e-05	4.90776	Down	CFLAR
HN1	-0.382133	5.99803	-4.94939	1.51207e-06	5.64319e-05	4.8324	Down	HN1
F8A1	0.321998	8.19137	4.9391	1.58536e-06	5.89851e-05	4.78753	Up	F8A1
EIF3J	-0.367868	7.09458	-4.93836	1.59077e-06	5.9005e-05	4.78429	Down	EIF3J
DNAJA1	-0.499068	8.07303	-4.93185	1.63911e-06	6.04272e-05	4.75592	Down	DNAJA1
KPNA2	-0.534414	6.69179	-4.9274	1.67299e-06	6.12044e-05	4.73653	Down	KPNA2
LOC100996668	0.442276	8.43413	4.92709	1.67533e-06	6.12044e-05	4.7352	Up	LOC100996668
C16orf80	0.400002	7.82191	4.92708	1.67538e-06	6.12044e-05	4.73518	Up	C16orf80
DNAJB1	-0.527643	7.85656	-4.91946	1.73504e-06	6.31929e-05	4.70202	Down	DNAJB1
PDE1A	0.666263	6.30509	4.91259	1.79051e-06	6.48227e-05	4.67219	Up	PDE1A
EIF4G1	-0.483016	7.82045	-4.90512	1.85287e-06	6.66811e-05	4.63975	Down	EIF4G1
QSOX1	-0.347952	7.79688	-4.8919	1.96822e-06	7.02057e-05	4.58253	Down	QSOX1
COBL	-0.378919	6.07017	-4.88715	2.01145e-06	7.13268e-05	4.56195	Down	COBL
EPHX2	0.419597	6.4642	4.86932	2.1817e-06	7.6913e-05	4.48499	Up	EPHX2
GPR124	0.457611	7.45579	4.86726	2.20222e-06	7.74106e-05	4.47612	Up	GPR124
ARHGAP15	0.402033	6.26315	4.85673	2.31027e-06	8.07393e-05	4.43076	Up	ARHGAP15
ZSCAN18	0.38263	8.39022	4.8446	2.44101e-06	8.4818e-05	4.37864	Up	ZSCAN18
SOD3	0.407645	8.00797	4.84282	2.46073e-06	8.52584e-05	4.37102	Up	SOD3
ARMC8	-0.392409	5.81528	-4.84215	2.46821e-06	8.52733e-05	4.36815	Down	ARMC8
HMGN3	0.563873	10.0696	4.83319	2.57053e-06	8.76471e-05	4.3297	Up	HMGN3
RAMP1	-0.501725	8.39325	-4.83296	2.57317e-06	8.76471e-05	4.32873	Down	RAMP1
TNFRSF11B	-0.79154	5.46717	-4.83211	2.58313e-06	8.77221e-05	4.32507	Down	TNFRSF11B
HSPE1	-0.493123	6.68117	-4.82677	2.64624e-06	8.91319e-05	4.30222	Down	HSPE1
PPP1R12B	0.678867	10.5358	4.8257	2.6591e-06	8.93161e-05	4.29763	Up	PPP1R12B
MAP3K6	-0.421632	6.73439	-4.81855	2.74639e-06	9.19928e-05	4.26706	Down	MAP3K6
COLGALT2	0.343508	6.51493	4.80476	2.92283e-06	9.70958e-05	4.20814	Up	COLGALT2
TUBG1	-0.397805	6.02173	-4.80385	2.93472e-06	9.72238e-05	4.20429	Down	TUBG1
SH3GLB1	-0.475963	8.71336	-4.7983	3.00908e-06	9.94146e-05	4.18062	Down	SH3GLB1
TPST2	-0.415403	6.5906	-4.79687	3.02852e-06	9.97843e-05	4.17453	Down	TPST2
HSP90AA1	-0.445816	10.7891	-4.7517	3.70886e-06	0.00012121	3.98285	Down	HSP90AA1
EIF5B	-0.3957	8.20945	-4.743	3.85596e-06	0.000125339	3.94608	Down	EIF5B
TRAK2	0.42214	8.81585	4.73945	3.91747e-06	0.000126658	3.93112	Up	TRAK2
LAMB2	0.444497	8.24284	4.71578	4.35308e-06	0.00013988	3.83146	Up	LAMB2
MT2A	-0.623516	10.6354	-4.7132	4.40321e-06	0.000140856	3.82064	Down	MT2A
GRAMD3	-0.481191	5.64402	-4.71036	4.45909e-06	0.000142267	3.80872	Down	GRAMD3
HSPB1	-0.522013	11.4338	-4.70968	4.47265e-06	0.000142304	3.80585	Down	HSPB1
IGFBP5	0.656633	10.1434	4.70303	4.60662e-06	0.000145439	3.77797	Up	IGFBP5
PSIP1	0.391999	6.67632	4.69059	4.86776e-06	0.000152095	3.72587	Up	PSIP1
COL1A1	1.41003	8.80276	4.68902	4.90176e-06	0.000152763	3.7193	Up	COL1A1
RASL11B	0.380926	6.88208	4.68713	4.943e-06	0.000153652	3.71138	Up	RASL11B
HK2	-0.403983	7.16151	-4.6855	4.97871e-06	0.000154282	3.70459	Down	HK2
TMEM43	-0.339162	8.65504	-4.68505	4.98877e-06	0.000154282	3.70268	Down	TMEM43
PDPN	-0.354536	5.54775	-4.67493	5.21694e-06	0.000160517	3.66044	Down	PDPN
MXRA8	0.367329	8.00344	4.6741	5.23613e-06	0.000160699	3.65697	Up	MXRA8
HMGN1	0.359619	7.89762	4.66624	5.42105e-06	0.000165953	3.6242	Up	HMGN1
SFRP1	0.928055	8.03852	4.65981	5.57684e-06	0.000169435	3.59744	Up	SFRP1
LSP1	0.323214	7.31504	4.65824	5.61568e-06	0.000170187	3.59089	Up	LSP1
PDGFC	0.444392	6.77956	4.64329	5.99741e-06	0.000179507	3.5288	Up	PDGFC
MYO10	0.322619	5.50157	4.64267	6.01373e-06	0.000179551	3.52623	Up	MYO10
COL16A1	0.535291	6.21733	4.63805	6.13702e-06	0.000181717	3.50708	Up	COL16A1
TMEM14A	0.341085	6.21409	4.63789	6.14133e-06	0.000181717	3.50642	Up	TMEM14A
TGFB2	-0.352438	4.84811	-4.63771	6.14641e-06	0.000181717	3.50564	Down	TGFB2
PSMD8	-0.34818	9.42625	-4.6197	6.65154e-06	0.000195694	3.4311	Down	PSMD8
UAP1	-0.545955	6.79446	-4.6169	6.73341e-06	0.000197622	3.41955	Down	UAP1
ISCU	0.437967	10.4764	4.6136	6.8314e-06	0.000199674	3.40592	Up	ISCU
COA4	-0.333749	6.64742	-4.61343	6.83633e-06	0.000199674	3.40524	Down	COA4
PENK	0.650364	6.19714	4.60857	6.98317e-06	0.000202982	3.38519	Up	PENK
P2RX5-TAX1BP3	0.510081	9.91335	4.60572	7.07085e-06	0.000205038	3.37342	Up	P2RX5-TAX1BP3
ABHD2	-0.334151	6.40657	-4.6049	7.0961e-06	0.000205278	3.37005	Down	ABHD2
C1orf54	0.378883	7.60371	4.58803	7.63806e-06	0.000218861	3.30063	Up	C1orf54
MT1F	-0.511929	8.329	-4.56988	8.26569e-06	0.000235174	3.22616	Down	MT1F
ACOX2	0.348985	7.08652	4.56299	8.51662e-06	0.000241173	3.19796	Up	ACOX2
FBN1	0.637163	8.31924	4.55918	8.65868e-06	0.000244058	3.18237	Up	FBN1
MID1	0.436287	6.63134	4.54807	9.08547e-06	0.000254309	3.13701	Up	MID1
COL6A1	0.471801	9.36945	4.54092	9.37084e-06	0.000261691	3.10787	Up	COL6A1
PTP4A2	-0.60008	9.06567	-4.53126	9.77044e-06	0.000271596	3.06851	Down	PTP4A2
MYOF	0.461524	7.29715	4.5289	9.87029e-06	0.000273742	3.05893	Up	MYOF
AMT	0.336069	8.19505	4.52762	9.92505e-06	0.000274417	3.05372	Up	AMT
TNFSF10	0.649095	7.92274	4.52674	9.9627e-06	0.000274417	3.05015	Up	TNFSF10
HSPH1	-0.562312	7.43348	-4.52446	1.0061e-05	0.000276494	3.04091	Down	HSPH1
KIT	0.334028	5.87573	4.52361	1.0098e-05	0.000276882	3.03745	Up	KIT
EIF2AK3	-0.459048	4.64434	-4.51658	1.04086e-05	0.000284753	3.0089	Down	EIF2AK3
AHCY	-0.34693	6.93571	-4.51283	1.05781e-05	0.000288736	2.99369	Down	AHCY
NFIL3	-0.619944	6.96178	-4.5108	1.06707e-05	0.000289421	2.98548	Down	NFIL3
HEY1	0.551613	8.08587	4.51051	1.06842e-05	0.000289421	2.98429	Up	HEY1
PSMB10	0.367834	6.92079	4.50391	1.09914e-05	0.000296008	2.95759	Up	PSMB10
MOAP1	0.463731	8.4432	4.49997	1.11794e-05	0.000299673	2.94161	Up	MOAP1
SLC25A11	0.481744	8.86386	4.49969	1.11924e-05	0.000299673	2.94051	Up	SLC25A11
IFRD1	-0.678073	5.35969	-4.4977	1.12888e-05	0.000301334	2.93244	Down	IFRD1
GSN	0.516339	11.101	4.49658	1.13432e-05	0.000302119	2.92791	Up	GSN
VPS45	0.364461	7.36987	4.48693	1.18224e-05	0.000312132	2.88895	Up	VPS45
GAREM	-0.331851	5.92824	-4.47829	1.2268e-05	0.000322489	2.85412	Down	GAREM
IARS	-0.332911	8.50361	-4.46995	1.27135e-05	0.000333474	2.82054	Down	IARS
EIF2S2	-0.354894	8.41343	-4.46096	1.32105e-05	0.000345014	2.78444	Down	EIF2S2
HMGB2	0.534662	6.5801	4.44878	1.39149e-05	0.000359527	2.73556	Up	HMGB2
IDI2-AS1	0.607507	6.2086	4.44397	1.42021e-05	0.00036446	2.71633	Up	IDI2-AS1
TMEM135	0.494491	5.05233	4.44357	1.42263e-05	0.00036446	2.71473	Up	TMEM135
RGS5	0.558998	10.2097	4.43636	1.46695e-05	0.000374227	2.68587	Up	RGS5
MID1IP1	-0.400459	7.77455	-4.43303	1.48787e-05	0.000377968	2.67255	Down	MID1IP1
GALNT11	0.37306	6.36895	4.43016	1.50609e-05	0.000381796	2.6611	Up	GALNT11
GPX3	-0.743215	11.1173	-4.42696	1.52667e-05	0.000384763	2.64834	Down	GPX3
ATP11A	-0.431498	5.9936	-4.42554	1.53589e-05	0.000384763	2.64267	Down	ATP11A
EEF1E1	-0.402202	6.01422	-4.42505	1.53911e-05	0.000384763	2.64071	Down	EEF1E1
SPG11	0.326544	7.34712	4.4249	1.54007e-05	0.000384763	2.64012	Up	SPG11
LIMCH1	0.456487	8.67652	4.41177	1.62812e-05	0.000400961	2.58783	Up	LIMCH1
NEBL	0.502647	11.4496	4.40473	1.67731e-05	0.0004114	2.55984	Up	NEBL
EXT1	0.353527	6.6422	4.40207	1.69626e-05	0.000414368	2.54928	Up	EXT1
PEX7	0.335617	6.64603	4.39942	1.71535e-05	0.000418187	2.53876	Up	PEX7
ATPIF1	0.380323	8.97556	4.38283	1.83971e-05	0.0004476	2.47297	Up	ATPIF1
PCOLCE	0.487648	7.49231	4.37805	1.87709e-05	0.000455778	2.45407	Up	PCOLCE
HEG1	0.379632	8.52604	4.37669	1.88785e-05	0.000457473	2.44869	Up	HEG1
SELT	-0.556138	7.87621	-4.35496	2.06812e-05	0.000496185	2.36301	Down	SELT
BLM	-0.370641	6.48057	-4.34487	2.15734e-05	0.000514527	2.32334	Down	BLM
ATF3	-0.793513	6.61662	-4.3416	2.18709e-05	0.000518555	2.31047	Down	ATF3
HYOU1	-0.336984	8.5192	-4.33605	2.23839e-05	0.000527615	2.2887	Down	HYOU1
AKIRIN1	-0.353346	6.42689	-4.3321	2.27557e-05	0.000533777	2.27323	Down	AKIRIN1
GM2A	0.323961	8.05352	4.33187	2.27778e-05	0.000533777	2.27232	Up	GM2A
CD55	-0.381486	7.17847	-4.32783	2.31653e-05	0.000541808	2.25648	Down	CD55
CCND2	0.457169	9.90539	4.32464	2.34754e-05	0.000546945	2.244	Up	CCND2
HYAL2	-0.410559	7.46278	-4.32158	2.37761e-05	0.000552887	2.23205	Down	HYAL2
NFE2L1	0.389471	10.2679	4.32058	2.38759e-05	0.00055414	2.22812	Up	NFE2L1
CNIH4	-0.496321	5.36379	-4.31308	2.46331e-05	0.00057062	2.19881	Down	CNIH4
TRIM22	0.549429	7.53608	4.3051	2.54639e-05	0.000586495	2.16768	Up	TRIM22
NEDD9	-0.421275	6.81845	-4.29996	2.60133e-05	0.00059801	2.14765	Down	NEDD9
C6	0.802959	9.09143	4.29496	2.65575e-05	0.000609361	2.12822	Up	C6
TMEM246	0.435029	7.67569	4.29049	2.70547e-05	0.000618422	2.11082	Up	TMEM246
RAB15	-0.416628	8.10469	-4.28977	2.71356e-05	0.000619102	2.10801	Down	RAB15
NPR3	0.599125	8.35447	4.28678	2.74741e-05	0.000625643	2.09638	Up	NPR3
SPTAN1	0.431761	9.38489	4.28591	2.75728e-05	0.000626712	2.09302	Up	SPTAN1
IQCG	-0.500598	5.02317	-4.27579	2.87513e-05	0.000651051	2.05376	Down	IQCG
CCNG1	-0.383828	8.43632	-4.27122	2.92999e-05	0.000662232	2.03604	Down	CCNG1
HSPA6	-0.665336	5.98061	-4.25639	3.11469e-05	0.000695501	1.97871	Down	HSPA6
FBXO9	0.401176	8.38349	4.25504	3.13205e-05	0.000696055	1.9735	Up	FBXO9
SERPINI1	0.383356	5.55787	4.25041	3.19232e-05	0.000705696	1.95563	Up	SERPINI1
HLA-DPB1	0.642012	8.5959	4.24672	3.24109e-05	0.000715169	1.94142	Up	HLA-DPB1
KCNJ4	0.567379	7.68921	4.24594	3.25157e-05	0.000716175	1.93839	Up	KCNJ4
CECR1	0.608393	8.59402	4.24277	3.29417e-05	0.000721614	1.92619	Up	CECR1
TCF7L2	0.500631	7.13628	4.24011	3.33045e-05	0.000726928	1.91592	Up	TCF7L2
CEBPB	-0.579596	8.77418	-4.23924	3.34235e-05	0.000728211	1.91258	Down	CEBPB
MDFIC	0.334013	7.41892	4.22809	3.4987e-05	0.000755468	1.86974	Up	MDFIC
PTGIS	0.494586	7.59018	4.22655	3.52089e-05	0.000757555	1.86381	Up	PTGIS
C1QTNF1	-0.355194	7.80809	-4.22357	3.56408e-05	0.000765486	1.85239	Down	C1QTNF1
RAB9A	-0.363271	6.97441	-4.22188	3.58882e-05	0.000769433	1.84591	Down	RAB9A
MMP2	0.4592	8.83572	4.2167	3.6657e-05	0.000779761	1.82605	Up	MMP2
KLHL41	-0.748925	7.50798	-4.21577	3.67962e-05	0.000779761	1.8225	Down	KLHL41
TNS3	0.367053	7.74162	4.20768	3.80338e-05	0.000801228	1.79151	Up	TNS3
HIST1H2AC	0.351398	6.7676	4.18643	4.14741e-05	0.000864664	1.71042	Up	HIST1H2AC
TMED5	-0.392864	7.46262	-4.1678	4.47321e-05	0.00092162	1.63963	Down	TMED5
DGKD	-0.373126	8.33752	-4.16776	4.47396e-05	0.00092162	1.63948	Down	DGKD
GLOD4	0.32259	6.88401	4.16692	4.48916e-05	0.000923178	1.63631	Up	GLOD4
PSMA3	-0.399572	8.05429	-4.15697	4.67382e-05	0.000957977	1.59858	Down	PSMA3
C14orf159	0.368484	8.40275	4.15585	4.69499e-05	0.000959137	1.59435	Up	C14orf159
MSRB2	0.356982	10.1284	4.14888	4.82919e-05	0.000981422	1.56799	Up	MSRB2
MX1	0.523578	7.42993	4.14518	4.9018e-05	0.000992841	1.55403	Up	MX1
BRD4	-0.603155	7.23274	-4.14372	4.93089e-05	0.000997061	1.54849	Down	BRD4
GTPBP4	-0.392996	7.02109	-4.14179	4.9694e-05	0.0010015	1.54121	Down	GTPBP4
AP1S2	-0.621175	8.56741	-4.13842	5.03741e-05	0.00101183	1.5285	Down	AP1S2
TGIF1	-0.367961	5.43403	-4.13135	5.18299e-05	0.0010342	1.50186	Down	TGIF1
LDB2	0.44484	6.89988	4.12829	5.2471e-05	0.00104527	1.49036	Up	LDB2
ATP1B3	-0.504373	8.40841	-4.12612	5.29314e-05	0.00105271	1.48219	Down	ATP1B3
PAFAH1B1	-0.322379	8.03831	-4.1249	5.31924e-05	0.00105606	1.47759	Down	PAFAH1B1
WTAP	-0.370026	7.02549	-4.12451	5.32746e-05	0.00105606	1.47615	Down	WTAP
TRIL	0.324799	6.17441	4.11681	5.49497e-05	0.0010805	1.4472	Up	TRIL
SAP30	-0.326501	5.58799	-4.11679	5.49541e-05	0.0010805	1.44713	Down	SAP30
FEM1B	-0.436596	6.33281	-4.10835	5.68463e-05	0.00111048	1.41549	Down	FEM1B
RCBTB2	0.350288	5.0382	4.09972	5.88465e-05	0.00114401	1.38317	Up	RCBTB2
SVIL	0.449493	9.95815	4.09613	5.96992e-05	0.00115872	1.36972	Up	SVIL
HLA-DPA1	0.858649	9.00596	4.08591	6.21866e-05	0.00120121	1.33158	Up	HLA-DPA1
IPO5	-0.387389	7.15008	-4.07263	6.55691e-05	0.0012486	1.28211	Down	IPO5
TFPI2	-0.355241	4.65398	-4.06819	6.67376e-05	0.00126488	1.26561	Down	TFPI2
ANK2	0.470392	8.76664	4.06023	6.88863e-05	0.00129545	1.23602	Up	ANK2
SRPX	-0.448839	8.5984	-4.05161	7.12821e-05	0.00133652	1.20411	Down	SRPX
UBE2S	-0.394526	6.3362	-4.05158	7.12915e-05	0.00133652	1.20398	Down	UBE2S
DENND1B	0.462487	6.83854	4.04951	7.1881e-05	0.00134095	1.1963	Up	DENND1B
XPOT	-0.360236	5.64021	-4.04919	7.19712e-05	0.00134095	1.19512	Down	XPOT
TGFBR3	-0.368438	5.46123	-4.04867	7.21203e-05	0.00134166	1.19319	Down	TGFBR3
RIN2	0.389179	7.54437	4.0479	7.23392e-05	0.00134366	1.19036	Up	RIN2
RAB40B	0.488096	6.77809	4.03907	7.49139e-05	0.00138088	1.15772	Up	RAB40B
SCRN1	0.352116	7.43217	4.03832	7.51384e-05	0.00138291	1.15493	Up	SCRN1
DDHD2	0.398319	6.77254	4.03509	7.61053e-05	0.00139858	1.143	Up	DDHD2
CCT6A	-0.422823	6.43365	-4.02935	7.78499e-05	0.0014263	1.12185	Down	CCT6A
TJP1	0.336463	8.84432	4.02053	8.06081e-05	0.0014746	1.08937	Up	TJP1
SGCG	0.528475	9.4661	4.00821	8.46163e-05	0.00153302	1.04411	Up	SGCG
COLEC12	0.39222	6.46036	4.008	8.46886e-05	0.00153302	1.04331	Up	COLEC12
CHD1	-0.341495	4.66405	-3.99862	8.78669e-05	0.00158344	1.00896	Down	CHD1
FERMT2	-0.333533	8.54865	-3.995	8.91247e-05	0.0015988	0.995706	Down	FERMT2
JMJD6	-0.410394	6.56301	-3.99414	8.94266e-05	0.00159963	0.992553	Down	JMJD6
GOLGA8N	0.413836	7.76914	3.98891	9.12793e-05	0.00162624	0.973438	Up	GOLGA8N
FZD1	0.433437	6.84675	3.98805	9.15899e-05	0.00162868	0.970272	Up	FZD1
CCND1	0.471016	7.53037	3.98387	9.31006e-05	0.00165312	0.955024	Up	CCND1
TSPAN9	0.362444	7.71441	3.97681	9.57102e-05	0.00168707	0.92926	Up	TSPAN9
NRAP	-1.42576	8.43709	-3.97394	9.67904e-05	0.00170115	0.918802	Down	NRAP
FAP	0.428052	5.63438	3.97244	9.73587e-05	0.00170865	0.913347	Up	FAP
PLCB4	0.363531	6.29363	3.9663	9.9722e-05	0.00174506	0.891001	Up	PLCB4
TIMP1	-0.737528	8.72759	-3.96098	0.000101813	0.00177396	0.871666	Down	TIMP1	red
SPATA20	0.367954	8.28111	3.95623	0.000103716	0.00179933	0.854424	Up	SPATA20
STK38L	0.414887	7.41982	3.95464	0.000104362	0.00180535	0.848641	Up	STK38L
NDFIP1	0.422253	8.36269	3.95361	0.000104778	0.00180996	0.844935	Up	NDFIP1
FAM134B	0.532141	9.80375	3.95282	0.000105101	0.00181296	0.842062	Up	FAM134B
ASAP2	0.390761	5.79813	3.9488	0.00010676	0.00183634	0.827476	Up	ASAP2
EIF4E	-0.416795	7.04674	-3.94617	0.000107858	0.00184995	0.817954	Down	EIF4E
BZW1	-0.435857	7.02124	-3.94514	0.000108291	0.00185475	0.814221	Down	BZW1
C11orf71	0.330293	5.94496	3.94292	0.000109226	0.00186549	0.806212	Up	C11orf71
TCF4	0.492308	7.88092	3.94255	0.000109387	0.00186559	0.804847	Up	TCF4
RABGAP1L	0.667697	8.67984	3.9416	0.00010979	0.00186983	0.801422	Up	RABGAP1L
CUL1	-0.340149	6.92079	-3.93425	0.000112966	0.00191852	0.77487	Down	CUL1
DUSP5	-0.525234	6.53448	-3.9293	0.000115155	0.00194748	0.757008	Down	DUSP5
ERLIN2	0.419837	5.61778	3.92611	0.000116591	0.00196627	0.745472	Up	ERLIN2
EMP3	-0.462975	7.78017	-3.92532	0.000116946	0.00196952	0.742638	Down	EMP3
FUCA1	0.428731	7.75481	3.92303	0.000117988	0.0019843	0.734388	Up	FUCA1
YBX3	-0.424779	10.3158	-3.92121	0.000118823	0.00199279	0.727827	Down	YBX3
S100A9	-0.900333	7.25964	-3.90869	0.00012471	0.00207142	0.682827	Down	S100A9
WFS1	0.393674	8.26074	3.90685	0.000125599	0.00208332	0.676225	Up	WFS1
NBEA	0.493674	5.75305	3.90322	0.000127371	0.00210696	0.66319	Up	NBEA
SLC27A6	0.776313	6.32988	3.89583	0.000131048	0.0021648	0.636719	Up	SLC27A6
CEBPD	-0.753036	9.32157	-3.89319	0.000132391	0.002184	0.627235	Down	CEBPD
KLHL7	0.391831	5.62484	3.87821	0.000140235	0.00229152	0.573717	Up	KLHL7
PDE1C	0.367973	6.95525	3.87705	0.000140859	0.0022986	0.569593	Up	PDE1C
ADAMTS1	-0.618897	7.70788	-3.86588	0.000147015	0.00238299	0.529833	Down	ADAMTS1
VCL	-0.398934	9.5138	-3.86517	0.00014742	0.00238635	0.527278	Down	VCL
GADD45B	-0.467611	8.15657	-3.86057	0.000150036	0.00242545	0.510931	Down	GADD45B
PPDPF	0.40042	7.64574	3.85254	0.000154706	0.00249761	0.482454	Up	PPDPF
EIF5	-0.382423	8.86567	-3.85159	0.00015527	0.00250336	0.479077	Down	EIF5
HNRNPR	-0.3544	7.87534	-3.85077	0.000155756	0.00250744	0.476173	Down	HNRNPR
SULF1	0.56153	6.59704	3.85012	0.000156145	0.00250744	0.473857	Up	SULF1
LTBP4	0.44057	7.52838	3.84805	0.000157382	0.00252062	0.466523	Up	LTBP4
REV1	-0.516621	5.96152	-3.84725	0.000157866	0.00252169	0.463672	Down	REV1
MASP1	0.427088	7.87794	3.83987	0.000162367	0.00258335	0.437561	Up	MASP1
KLHDC2	0.335665	8.79645	3.83797	0.000163543	0.00259863	0.430863	Up	KLHDC2
CAND2	0.466539	8.03962	3.83316	0.000166565	0.00263972	0.413858	Up	CAND2
COL3A1	0.985322	9.71366	3.82435	0.000172231	0.00271174	0.382804	Up	COL3A1
HERC1	0.360921	7.70679	3.81343	0.000179518	0.00280457	0.344341	Up	HERC1
THBS2	0.607519	7.98134	3.81112	0.000181091	0.00281821	0.336246	Up	THBS2
PLSCR4	0.462956	6.0356	3.80501	0.000185328	0.00287306	0.314786	Up	PLSCR4
GBE1	-0.371821	8.62886	-3.79408	0.000193137	0.00299028	0.276501	Down	GBE1
CFH	0.738336	7.16841	3.79116	0.000195278	0.00301571	0.266274	Up	CFH
SH3BGRL	0.583057	7.30133	3.78746	0.000198019	0.00304461	0.253344	Up	SH3BGRL
POLE3	-0.365381	6.28346	-3.78057	0.000203224	0.00311456	0.229287	Down	POLE3
SORBS2	0.567991	11.3096	3.77271	0.000209318	0.00318771	0.201894	Up	SORBS2
FYCO1	0.438533	7.75448	3.76923	0.000212072	0.0032135	0.18978	Up	FYCO1
GP1BB	0.321933	6.41678	3.76733	0.000213588	0.00322838	0.183177	Up	GP1BB
MGEA5	0.354305	8.19916	3.75802	0.000221172	0.00330992	0.150841	Up	MGEA5
VDAC3	0.400965	10.546	3.7452	0.000232036	0.00343425	0.106416	Up	VDAC3
GYG1	-0.377759	9.6774	-3.74146	0.000235307	0.00347415	0.0934499	Down	GYG1
NAB1	0.375135	6.69086	3.7402	0.000236409	0.00348617	0.0891219	Up	NAB1
OGDHL	0.334005	5.94227	3.73222	0.000243554	0.00357844	0.0615497	Up	OGDHL
TDG	-0.387507	4.68173	-3.72702	0.000248316	0.00361763	0.0436213	Down	TDG
ATP6V0E2	0.492261	8.35172	3.72406	0.000251063	0.00365188	0.0334362	Up	ATP6V0E2
NAP1L3	0.440135	4.63914	3.72256	0.000252464	0.00366042	0.0282855	Up	NAP1L3
MRPS12	-0.442287	7.1499	-3.72188	0.000253108	0.00366536	0.0259276	Down	MRPS12
CD74	0.568651	9.92303	3.71763	0.000257138	0.0037104	0.0113039	Up	CD74
PDE4D	-0.34162	7.54728	-3.69913	0.000275394	0.00392234	-0.0521648	Down	PDE4D
NPC1	-0.337889	5.27163	-3.69087	0.000283927	0.00403911	-0.0803861	Down	NPC1
EBNA1BP2	-0.337477	5.03262	-3.6882	0.000286741	0.00407435	-0.0895077	Down	EBNA1BP2
TPRKB	-0.400323	6.6374	-3.6874	0.000287586	0.00408156	-0.0922305	Down	TPRKB
NT5DC2	-0.384754	6.56242	-3.68003	0.000295513	0.00417935	-0.117373	Down	NT5DC2
HLA-DMB	0.416199	7.94971	3.67017	0.000306433	0.00427874	-0.150915	Up	HLA-DMB
RAB4A	-0.497641	7.0273	-3.66755	0.000309403	0.00431523	-0.159831	Down	RAB4A
AKR1C1	-0.455541	8.50681	-3.65028	0.000329638	0.00455121	-0.218365	Down	AKR1C1
UCHL3	-0.347431	7.34995	-3.64529	0.000335716	0.00461304	-0.235239	Down	UCHL3
PROM1	0.38583	5.02477	3.64258	0.000339059	0.00464842	-0.244393	Up	PROM1
ABCE1	-0.339712	6.30294	-3.63643	0.000346776	0.00473275	-0.265173	Down	ABCE1
RPS7	-0.327107	10.2546	-3.62984	0.000355209	0.00483148	-0.287356	Down	RPS7
BAG2	-0.510121	5.77207	-3.62828	0.000357233	0.00484811	-0.292603	Down	BAG2
ARMCX6	0.333621	8.1155	3.62698	0.00035894	0.00486036	-0.297001	Up	ARMCX6
FAM129A	0.438538	10.1537	3.62532	0.00036111	0.00488428	-0.302566	Up	FAM129A
LRRC49	0.562817	8.20694	3.62434	0.000362406	0.00489086	-0.305873	Up	LRRC49
CX3CR1	0.383509	5.98521	3.62062	0.000367342	0.00494094	-0.318359	Up	CX3CR1
SNCA	0.421951	6.85142	3.61948	0.000368876	0.00495605	-0.322204	Up	SNCA
AKAP1	0.407317	8.83091	3.61576	0.000373894	0.00501234	-0.334674	Up	AKAP1
MYOM2	0.57957	10.8692	3.60475	0.000389148	0.00515962	-0.371566	Up	MYOM2
MARCKS	0.696848	6.48765	3.59315	0.00040585	0.00532271	-0.410324	Up	MARCKS
CFH	0.515445	7.11127	3.59277	0.0004064	0.00532415	-0.411574	Up	CFH
ARMCX2	0.325028	7.49304	3.58749	0.000414237	0.0054121	-0.429185	Up	ARMCX2
AKR7A2	0.395126	7.64884	3.58521	0.000417672	0.00543947	-0.436798	Up	AKR7A2
SYNCRIP	-0.373185	7.3935	-3.58505	0.000417902	0.00543947	-0.437305	Down	SYNCRIP
FPGT-TNNI3K	0.606641	7.8855	3.58447	0.000418783	0.00544508	-0.439247	Up	FPGT-TNNI3K
ITGBL1	0.402356	5.75113	3.58279	0.000421327	0.00546437	-0.444829	Up	ITGBL1
SOX18	-0.429546	4.76008	-3.58171	0.000422978	0.00546437	-0.448434	Down	SOX18
DPYSL2	0.370993	9.1417	3.57841	0.000428044	0.00552391	-0.459408	Up	DPYSL2
IL1R1	-0.471131	7.37142	-3.57389	0.000435081	0.00559681	-0.474437	Down	IL1R1
PGD	-0.364767	7.00048	-3.57121	0.0004393	0.00564508	-0.483331	Down	PGD
HSPA5	-0.385227	9.35996	-3.57041	0.000440562	0.00564928	-0.485973	Down	HSPA5
MYOM1	0.533661	9.79928	3.56172	0.000454556	0.00580327	-0.514784	Up	MYOM1
HSPA8	-0.588355	11.1026	-3.55694	0.000462421	0.0058797	-0.530584	Down	HSPA8
CLDND1	-0.469835	6.51238	-3.55485	0.000465901	0.00590746	-0.53749	Down	CLDND1
KCNK1	-0.335094	6.2953	-3.55079	0.000472745	0.00597953	-0.55092	Down	KCNK1
TUBA4A	-0.48717	8.53502	-3.5496	0.00047477	0.00598661	-0.554856	Down	TUBA4A
MT1HL1	-0.350983	9.90263	-3.54039	0.000490682	0.00612947	-0.585209	Down	MT1HL1
LSM7	-0.332064	6.01616	-3.53854	0.000493945	0.00615751	-0.591309	Down	LSM7
KLF9	-0.521415	7.10767	-3.5339	0.000502193	0.00625388	-0.606552	Down	KLF9
CCL5	0.348802	5.0115	3.51268	0.000541637	0.00660541	-0.676119	Up	CCL5
PTPRE	-0.380147	6.9338	-3.5088	0.000549159	0.0066738	-0.688802	Down	PTPRE
SGCE	0.376467	6.81438	3.50775	0.000551225	0.00669218	-0.692255	Up	SGCE
CYR61	-0.685044	7.83794	-3.50081	0.000564969	0.00682478	-0.7149	Down	CYR61
PPP1R3A	0.498159	6.53461	3.49953	0.000567543	0.00684221	-0.71908	Up	PPP1R3A
DDX3X	-0.344702	8.48766	-3.49389	0.000578992	0.00695941	-0.737438	Down	DDX3X
SERPINE2	0.684763	8.17467	3.49278	0.00058127	0.00697513	-0.741047	Up	SERPINE2
IRAK1	-0.399676	7.74315	-3.49118	0.000584573	0.00700561	-0.746256	Down	IRAK1
IFITM2	-0.378223	10.4227	-3.48943	0.000588194	0.00703514	-0.75193	Down	IFITM2
CBLB	-0.414414	6.72747	-3.48864	0.000589848	0.00704786	-0.754511	Down	CBLB
CDH19	-0.42074	7.52724	-3.47974	0.000608685	0.00723008	-0.783396	Down	CDH19
UGCG	-0.553602	6.79348	-3.46931	0.000631491	0.00748626	-0.817182	Down	UGCG
CILP	0.411586	8.04658	3.46016	0.000652146	0.00766519	-0.846737	Up	CILP
CCL2	-0.820331	7.28898	-3.45986	0.000652829	0.00766519	-0.847697	Down	CCL2
EHBP1L1	-0.341623	6.34876	-3.45982	0.000652923	0.00766519	-0.84783	Down	EHBP1L1
EIF1AY	0.66565	6.98413	3.45074	0.000674071	0.00786763	-0.87709	Up	EIF1AY
AKAP11	0.348458	7.51506	3.44378	0.000690718	0.00802321	-0.899478	Up	AKAP11
ITFG1	0.334335	8.81829	3.43949	0.000701153	0.00811429	-0.913235	Up	ITFG1
ATP13A3	-0.384412	6.74293	-3.43542	0.000711212	0.00817488	-0.926302	Down	ATP13A3
SNRPD1	-0.373297	6.2069	-3.42512	0.000737251	0.0084023	-0.959281	Down	SNRPD1
CALD1	0.34439	9.31307	3.41146	0.000773164	0.00872932	-1.00288	Up	CALD1
TM7SF2	0.361179	8.16986	3.41006	0.000776921	0.00875538	-1.00733	Up	TM7SF2
DSC1	0.427079	5.0995	3.3973	0.000812117	0.00903725	-1.04792	Up	DSC1
RGS4	0.486625	6.14937	3.39722	0.000812322	0.00903725	-1.04815	Up	RGS4
NRN1	0.347307	6.8701	3.39565	0.000816761	0.00906434	-1.05315	Up	NRN1
SNRPG	-0.34716	7.93639	-3.39222	0.000826509	0.00910213	-1.06401	Down	SNRPG
CORO1C	-0.356722	7.29329	-3.3899	0.000833172	0.00915883	-1.07137	Down	CORO1C
GLYR1	0.478744	5.64351	3.38648	0.000843089	0.00924196	-1.0822	Up	GLYR1
ENPP2	0.338606	6.68006	3.38331	0.000852371	0.00929762	-1.09223	Up	ENPP2
ENPP4	-0.349822	6.04443	-3.37683	0.000871643	0.00947834	-1.1127	Down	ENPP4
CYP2J2	0.40821	8.70353	3.37505	0.000877006	0.00951099	-1.11831	Up	CYP2J2
NID1	-0.360872	7.62127	-3.37304	0.000883111	0.00953923	-1.12466	Down	NID1
CLIC1	-0.363304	8.63763	-3.36807	0.000898374	0.00969057	-1.14034	Down	CLIC1
LDLR	-0.377364	5.69387	-3.36378	0.00091173	0.00980032	-1.15385	Down	LDLR
PTEN	-0.337253	6.47057	-3.36021	0.000922987	0.00987441	-1.16507	Down	PTEN
IFITM3	-0.337221	11.3422	-3.35332	0.00094506	0.0100331	-1.18669	Down	IFITM3
MYH11	0.432799	9.54301	3.3508	0.000953277	0.0100937	-1.19461	Up	MYH11
VSIG4	-0.659179	7.6585	-3.34935	0.000958009	0.0101349	-1.19913	Down	VSIG4	red
MT1H	-0.354022	9.64607	-3.34293	0.000979329	0.0102652	-1.21926	Down	MT1H
NCAM1	-0.405195	7.99529	-3.34269	0.000980133	0.0102652	-1.22001	Down	NCAM1
TMEM30A	-0.349768	6.93514	-3.3384	0.000994598	0.0103589	-1.2334	Down	TMEM30A
SERPINB1	-0.358042	6.35308	-3.32968	0.00102466	0.0106262	-1.26061	Down	SERPINB1
SCD	-0.482754	7.65822	-3.32832	0.00102942	0.0106594	-1.26485	Down	SCD
CETN3	0.34843	5.02366	3.32087	0.00105592	0.0108758	-1.28807	Up	CETN3
FPR1	-0.379536	6.61821	-3.31411	0.00108046	0.0110719	-1.30905	Down	FPR1
CRISPLD2	-0.334991	8.29419	-3.30898	0.00109945	0.0112285	-1.32496	Down	CRISPLD2
ETFB	0.337054	9.47007	3.30817	0.00110249	0.0112457	-1.32748	Up	ETFB
RPL18A	-0.410621	9.54361	-3.30143	0.00112798	0.0114139	-1.34835	Down	RPL18A
TNFRSF12A	-0.423324	8.13948	-3.29727	0.001144	0.0115373	-1.36122	Down	TNFRSF12A
KDM5D	0.536382	6.84262	3.29611	0.00114848	0.0115633	-1.36479	Up	KDM5D
AKAP2	-0.349206	9.82881	-3.2892	0.00117567	0.0117453	-1.38614	Down	AKAP2
CIRBP	0.338978	9.13138	3.28646	0.0011866	0.0118124	-1.39458	Up	CIRBP
DCUN1D2	0.40627	7.70926	3.28257	0.00120229	0.0119162	-1.40656	Up	DCUN1D2
AKR1C2	-0.389108	8.23203	-3.2803	0.00121152	0.0119785	-1.41354	Down	AKR1C2
F3	0.424741	6.65065	3.27667	0.00122643	0.0120484	-1.42469	Up	F3
HRC	0.47474	10.6075	3.27138	0.0012485	0.0122341	-1.44095	Up	HRC
MCFD2	-0.416541	5.78123	-3.26871	0.00125972	0.0123061	-1.44911	Down	MCFD2
STAT4	0.3954	6.32517	3.26606	0.00127101	0.0123744	-1.45724	Up	STAT4
HSPA2	0.555694	7.52746	3.26478	0.00127651	0.012408	-1.46118	Up	HSPA2
ABL1	-0.350062	7.24179	-3.26228	0.00128725	0.0124723	-1.46881	Down	ABL1
SRSF1	-0.522335	7.63853	-3.25491	0.0013195	0.0127541	-1.49136	Down	SRSF1
SCARB2	-0.423143	7.05456	-3.25439	0.00132179	0.012766	-1.49294	Down	SCARB2
BGN	0.434463	8.42158	3.24194	0.00137805	0.0131518	-1.53091	Up	BGN
SAT1	-0.455855	9.13232	-3.23085	0.00143001	0.0135303	-1.5646	Down	SAT1
LOXL1	0.521755	7.71882	3.22059	0.0014797	0.0138487	-1.59569	Up	LOXL1
ETNPPL	-0.503863	5.71332	-3.21513	0.00150675	0.0140583	-1.61217	Down	ETNPPL
NCOA2	0.367435	6.63342	3.21447	0.00151008	0.0140677	-1.61418	Up	NCOA2
KCNJ2	0.361337	7.91404	3.19554	0.00160781	0.0148071	-1.67119	Up	KCNJ2
TKT	-0.381977	6.79327	-3.19163	0.00162871	0.0149539	-1.68293	Down	TKT
ADH1B	-0.735378	7.56599	-3.18758	0.00165063	0.0150751	-1.69507	Down	ADH1B
SGK1	-0.469575	7.47018	-3.18632	0.00165749	0.0151182	-1.69885	Down	SGK1
GHR	0.40447	5.70434	3.17962	0.00169448	0.0153875	-1.71889	Up	GHR
IFI44	0.384348	5.68971	3.17955	0.0016949	0.0153875	-1.71912	Up	IFI44
NRIP1	-0.367356	5.85296	-3.1717	0.00173921	0.0157062	-1.74255	Down	NRIP1
NCRNA00185	0.404873	6.09661	3.1693	0.00175298	0.0157951	-1.74971	Up	NCRNA00185
CDKN1B	0.363596	6.93028	3.16456	0.00178046	0.0159951	-1.76383	Up	CDKN1B
DTNA	0.368246	8.94807	3.15404	0.00184291	0.0164582	-1.79511	Up	DTNA
CORIN	0.824296	6.78436	3.15187	0.00185601	0.0165386	-1.80154	Up	CORIN
RPS4Y1	1.16606	9.01005	3.14988	0.00186814	0.01661	-1.80745	Up	RPS4Y1
PDK4	-1.201	7.71619	-3.14772	0.00188139	0.0167155	-1.81386	Down	PDK4
GATM	0.426084	7.41688	3.13439	0.00196495	0.0172676	-1.85326	Up	GATM
NDUFS1	0.366663	9.55959	3.13316	0.00197286	0.0173245	-1.8569	Up	NDUFS1
FXYD1	0.413775	9.7171	3.1294	0.00199715	0.017455	-1.86799	Up	FXYD1
SLC38A1	-0.597413	8.74567	-3.12286	0.00204001	0.0177212	-1.88724	Down	SLC38A1
GPR116	-0.3325	8.29507	-3.11636	0.00208353	0.0180732	-1.90635	Down	GPR116
IFNGR1	-0.454892	8.20719	-3.10946	0.00213057	0.0183758	-1.92657	Down	IFNGR1
PDAP1	-0.39149	6.88681	-3.10003	0.00219657	0.0188299	-1.95419	Down	PDAP1
BNIP3	0.367782	8.95253	3.09688	0.00221901	0.0189896	-1.96339	Up	BNIP3
KLF6	-0.33475	7.2777	-3.09146	0.00225812	0.0192562	-1.9792	Down	KLF6
SIK1	-0.547203	6.23914	-3.09013	0.00226782	0.0193116	-1.98307	Down	SIK1
SPARC	0.481541	9.96825	3.08948	0.00227254	0.0193308	-1.98495	Up	SPARC
OGDH	-0.489614	9.18168	-3.07765	0.00236065	0.0199563	-2.01936	Down	OGDH
CXCL14	0.343616	4.67684	3.07072	0.00241371	0.0203249	-2.03945	Up	CXCL14
ELOVL5	-0.377223	7.37743	-3.06587	0.00245153	0.0205718	-2.0535	Down	ELOVL5
STK17A	-0.428434	6.97202	-3.06463	0.00246122	0.0206244	-2.05706	Down	STK17A
PLS3	0.349857	7.77434	3.05112	0.00256981	0.02124	-2.09606	Up	PLS3
LDB3	0.559045	10.2432	3.0506	0.00257406	0.0212461	-2.09755	Up	LDB3
DSG2	0.332767	6.80366	3.04706	0.00260326	0.0214141	-2.10774	Up	DSG2
DNAJB6	-0.340441	6.96721	-3.04565	0.00261499	0.0214959	-2.1118	Down	DNAJB6
RHOC	-0.335319	8.67855	-3.02675	0.00277685	0.0225052	-2.16599	Down	RHOC
SYNPO2L	0.628278	8.27754	3.02417	0.00279963	0.0226442	-2.17336	Up	SYNPO2L
ARMCX1	0.321996	6.38055	3.02125	0.00282562	0.0228222	-2.18169	Up	ARMCX1
COMP	0.493726	5.6362	3.00551	0.00296972	0.0238763	-2.22652	Up	COMP
EZR	-0.351653	8.29454	-2.98559	0.00316163	0.0249383	-2.28291	Down	EZR
MYOC	0.371607	7.29715	2.96567	0.00336496	0.0261163	-2.33899	Up	MYOC
MKNK2	-0.376328	8.58441	-2.96508	0.00337117	0.0261316	-2.34065	Down	MKNK2
CPE	0.343287	7.39631	2.95513	0.0034773	0.0267478	-2.36851	Up	CPE
AKR1C3	-0.373173	6.03502	-2.94144	0.00362832	0.0276457	-2.40671	Down	AKR1C3
MBNL1	-0.339621	9.01614	-2.93063	0.00375189	0.028249	-2.43677	Down	MBNL1
PCDH7	0.328377	7.78761	2.91608	0.00392425	0.0292513	-2.47707	Up	PCDH7
UBA3	0.345037	6.61006	2.91388	0.00395084	0.0293991	-2.48313	Up	UBA3
MAGOH	-0.33066	6.07366	-2.9129	0.00396277	0.0294698	-2.48583	Down	MAGOH
PDGFRL	0.33002	5.86909	2.91201	0.00397362	0.0295323	-2.48828	Up	PDGFRL
PLEKHA5	0.438194	7.02016	2.90899	0.00401079	0.0297172	-2.49663	Up	PLEKHA5
PFKM	0.377256	11.1994	2.90249	0.00409159	0.0301496	-2.51451	Up	PFKM
GAS1	0.373383	6.96157	2.89974	0.00412636	0.0303134	-2.52209	Up	GAS1
ALG13	0.325456	5.24482	2.88208	0.00435547	0.0316504	-2.57049	Up	ALG13
KLF10	-0.433091	6.34102	-2.87379	0.00446688	0.0322469	-2.5931	Down	KLF10
PDLIM3	0.382335	9.74582	2.86925	0.00452907	0.0325605	-2.60547	Up	PDLIM3
AEBP1	0.413087	7.09616	2.86924	0.00452917	0.0325605	-2.60549	Up	AEBP1
SRGN	-0.516735	8.06888	-2.86663	0.00456526	0.0326579	-2.61259	Down	SRGN
ALDH1A1	0.399273	4.80048	2.86612	0.00457244	0.0326579	-2.614	Up	ALDH1A1
MYH9	-0.326927	8.74214	-2.86441	0.0045962	0.0328083	-2.61863	Down	MYH9
RNF14	-0.385227	6.65008	-2.86308	0.0046148	0.0329131	-2.62225	Down	RNF14
AQP1	0.340665	9.06482	2.85341	0.00475222	0.0337229	-2.64848	Up	AQP1
BTN3A2	0.325367	5.43872	2.82957	0.00510698	0.0357371	-2.71279	Up	BTN3A2
RCAN1	-0.380506	7.47942	-2.81352	0.00535915	0.0371576	-2.75579	Down	RCAN1
ID1	-0.553666	8.51989	-2.81064	0.0054056	0.0373939	-2.76349	Down	ID1
LOC100506248	-0.371156	7.67347	-2.80322	0.00552684	0.0380367	-2.78326	Down	LOC100506248
GATA6	0.422593	7.69647	2.79977	0.00558414	0.0382569	-2.79245	Up	GATA6
HIPK3	-0.466173	6.65123	-2.7994	0.00559036	0.0382778	-2.79344	Down	HIPK3
S100A8	-1.03076	8.49968	-2.793	0.00569809	0.0387086	-2.81045	Down	S100A8
DUSP1	-0.49043	9.58452	-2.7923	0.00571	0.0387542	-2.81231	Down	DUSP1
STAT1	0.329872	8.00108	2.78427	0.00584805	0.0393953	-2.83358	Up	STAT1
SYPL1	-0.4077	7.92066	-2.77588	0.00599572	0.0403003	-2.85578	Down	SYPL1
PAIP2B	0.330195	8.08629	2.76863	0.00612588	0.040973	-2.87488	Up	PAIP2B
PCMTD2	0.381562	7.20066	2.76653	0.00616404	0.0411768	-2.88041	Up	PCMTD2
BEX1	0.440014	7.44261	2.76618	0.00617039	0.0411768	-2.88132	Up	BEX1
TOB2	-0.359205	6.82365	-2.76117	0.00626241	0.0416072	-2.89449	Down	TOB2
HEPH	0.33745	6.46457	2.7483	0.00650466	0.0427013	-2.92821	Up	HEPH
CLEC3B	0.461492	7.99237	2.72832	0.00689771	0.0447019	-2.9803	Up	CLEC3B
LOXL2	0.40508	6.48846	2.72446	0.00697608	0.0450971	-2.99033	Up	LOXL2
ACTA1	-0.374513	12.304	-2.72332	0.0069993	0.0452004	-2.99327	Down	ACTA1
CSF1R	0.355202	7.93206	2.72322	0.00700136	0.0452004	-2.99353	Up	CSF1R
TNC	-0.502825	5.85928	-2.7124	0.00722596	0.0462799	-3.02153	Down	TNC
RNF13	-0.324914	7.69399	-2.70407	0.00740344	0.047	-3.04303	Down	RNF13
TGFBI	0.329487	8.62698	2.69803	0.00753443	0.0476497	-3.05857	Up	TGFBI
TMEM38B	-0.346735	5.99977	-2.68267	0.00787724	0.0494557	-3.09795	Down	TMEM38B
HSDL2	0.345953	8.51305	2.68196	0.00789331	0.0495051	-3.09975	Up	HSDL2
COL5A2	0.523578	6.04984	2.66646	0.00825416	0.0511318	-3.13928	Up	COL5A2
ELK3	0.328076	7.13032	2.65212	0.00860101	0.0528472	-3.17564	Up	ELK3
LTBP3	0.447274	6.53627	2.65071	0.00863586	0.0529806	-3.17921	Up	LTBP3
CLIC5	0.375666	9.71174	2.64589	0.00875597	0.0534194	-3.1914	Up	CLIC5
EFEMP1	0.550585	8.49606	2.63913	0.00892669	0.0541875	-3.20844	Up	EFEMP1
ALOX5AP	-0.385158	7.086	-2.60224	0.0099123	0.0584845	-3.30071	Down	ALOX5AP
CHKB-CPT1B	0.382203	9.10954	2.59866	0.0100132	0.058948	-3.30961	Up	CHKB-CPT1B
CCL11	-0.35487	6.44601	-2.57256	0.0107753	0.0625816	-3.37409	Down	CCL11
SPOCK1	0.367757	7.54683	2.57001	0.0108523	0.0629685	-3.38034	Up	SPOCK1
RRAD	-0.468234	8.14319	-2.56636	0.0109638	0.0634025	-3.38931	Down	RRAD
PDLIM5	0.373553	10.5893	2.5532	0.0113736	0.0650563	-3.4215	Up	PDLIM5
RBP4	-0.620138	5.33267	-2.54797	0.0115405	0.0657315	-3.43428	Down	RBP4
COL5A1	0.341081	7.91076	2.54589	0.0116071	0.0660402	-3.43932	Up	COL5A1
S100A1	0.327881	10.6008	2.52129	0.012425	0.0693801	-3.49894	Up	S100A1
PRELP	0.401991	8.59999	2.49981	0.0131808	0.0725123	-3.55055	Up	PRELP
DDX3Y	0.561123	5.53974	2.49871	0.0132205	0.072698	-3.55318	Up	DDX3Y
MBP	0.500668	6.18288	2.49794	0.0132484	0.0727852	-3.55502	Up	MBP
POSTN	0.71238	8.54112	2.48885	0.0135821	0.0741129	-3.57673	Up	POSTN
ACSL1	-0.346961	9.12162	-2.47703	0.0140269	0.0761622	-3.60484	Down	ACSL1
LAPTM5	-0.480069	8.35244	-2.46339	0.0145561	0.0785418	-3.63711	Down	LAPTM5	red
PDZRN3	0.426208	7.00559	2.4586	0.0147464	0.0792856	-3.64842	Up	PDZRN3
CLGN	0.406029	6.75377	2.45433	0.0149176	0.0797633	-3.65846	Up	CLGN
USP9Y	0.375194	4.60515	2.45111	0.0150481	0.0802066	-3.66605	Up	USP9Y
HCLS1	-0.35793	6.84689	-2.45075	0.0150626	0.0802366	-3.66688	Down	HCLS1	red
SH3BGRL3	-0.372448	7.78057	-2.44966	0.0151071	0.0804028	-3.66945	Down	SH3BGRL3
MEOX1	0.340896	5.74605	2.44481	0.0153056	0.0812806	-3.6808	Up	MEOX1
PLSCR1	-0.351726	6.32671	-2.43919	0.015539	0.0821232	-3.69396	Down	PLSCR1
ANK1	0.354517	7.95973	2.43759	0.0156064	0.0822992	-3.69772	Up	ANK1
GUCY1A3	0.354514	8.21899	2.37658	0.0183602	0.0929462	-3.8386	Up	GUCY1A3
APOA1	0.410067	7.85885	2.36529	0.0189144	0.0946659	-3.8643	Up	APOA1
UBXN4	-0.323801	7.37388	-2.35986	0.0191863	0.095631	-3.87662	Down	UBXN4
SUCLA2	0.322918	7.83923	2.33311	0.0205755	0.100346	-3.93691	Up	SUCLA2
HLA-DMA	0.35976	7.00223	2.3119	0.0217394	0.104398	-3.98426	Up	HLA-DMA
FGF12	0.494072	8.02066	2.31007	0.0218427	0.104708	-3.98833	Up	FGF12
ISOC1	0.332508	7.71904	2.30771	0.0219759	0.105157	-3.99356	Up	ISOC1
IL1R2	-0.355935	5.61256	-2.30194	0.0223058	0.106273	-4.00636	Down	IL1R2
CXCL8	-0.365406	5.38142	-2.29885	0.022484	0.106882	-4.01319	Down	CXCL8
RNF115	-0.427471	8.39791	-2.29623	0.0226356	0.107337	-4.01896	Down	RNF115
DEFA1	0.473043	6.25267	2.29532	0.0226887	0.107387	-4.02097	Up	DEFA1
RNASE1	0.339014	10.1012	2.29377	0.0227798	0.107515	-4.02441	Up	RNASE1
NDRG4	-0.328657	10.2782	-2.28207	0.0234738	0.109885	-4.05016	Down	NDRG4
Y16709	-0.33896	9.97896	-2.27909	0.0236534	0.110431	-4.05669	Down	Y16709
TYRP1	0.336625	8.24021	2.26906	0.0242669	0.112298	-4.07863	Up	TYRP1
ZFP36	-0.331759	8.69619	-2.26004	0.0248309	0.113906	-4.09829	Down	ZFP36
KCNIP2	-0.389051	6.91501	-2.25807	0.0249556	0.114275	-4.10258	Down	KCNIP2
C5AR1	-0.339517	4.89253	-2.253	0.0252789	0.115261	-4.11359	Down	C5AR1	red
LOC101928916	-0.517556	7.27303	-2.23261	0.0266158	0.119999	-4.1576	Down	LOC101928916
ATP1A3	0.472628	8.06454	2.23111	0.0267171	0.120232	-4.16084	Up	ATP1A3
NRP1	0.335755	7.83227	2.21804	0.0276087	0.123235	-4.18883	Up	NRP1
CRIM1	-0.32823	5.9031	-2.21557	0.0277807	0.123523	-4.19412	Down	CRIM1
ZBTB16	-0.407122	7.61798	-2.1841	0.0300471	0.130977	-4.26082	Down	ZBTB16
IGLC1	0.768439	8.17036	2.16694	0.0313494	0.135299	-4.29681	Up	IGLC1
NPY6R	-0.329605	8.74422	-2.11852	0.0352906	0.146745	-4.39691	Down	NPY6R
APOD	-0.390728	10.5115	-2.08246	0.0384955	0.154956	-4.47005	Down	APOD
EGR1	0.442403	7.30876	2.05727	0.0408788	0.161274	-4.52041	Up	EGR1
HLA-DRA	0.433832	8.94591	2.05085	0.0415067	0.162743	-4.53317	Up	HLA-DRA
KPNA4	-0.360625	7.42369	-2.03141	0.0434566	0.167616	-4.57153	Down	KPNA4
IGF2	0.327179	9.28112	1.98556	0.0483662	0.179006	-4.6606	Up	IGF2

## Sheet: 54 module genes
	genes	mm	gs	mod
75	ANXA2	0.80749	-0.220021	red
372	ARHGDIB	0.815679	-0.277559	red
438	TIMP1	0.821142	-0.340601	red
590	ARPC5	0.832931	-0.290992	red
691	LAPTM5	0.85152	-0.275851	red
816	CAP1	0.895841	-0.323051	red
936	FCER1G	0.878712	-0.329986	red
1135	RNASET2	0.836623	-0.26652	red
1412	S100A11	0.824232	-0.397653	red
1516	CD53	0.894435	-0.292567	red
1550	IQGAP1	0.809653	-0.375553	red
1575	VSIG4	0.839885	-0.273812	red
1694	LIPA	0.849496	-0.32616	red
2118	CD14	0.80216	-0.25523	red
2271	BASP1	0.880335	-0.359591	red
2307	MS4A6A	0.829167	-0.21955	red
2823	CTSS	0.813063	-0.292953	red
3135	TYROBP	0.876615	-0.307262	red
3282	CTSC	0.872049	-0.32206	red
3311	CCDC109B	0.813563	-0.32211	red
3340	HCLS1	0.807979	-0.277757	red
3350	ARPC1B	0.858648	-0.284189	red
3451	MAFB	0.813901	-0.221151	red
4057	ITGB2	0.870607	-0.334256	red
4253	NECAP2	0.818283	-0.270214	red
4290	GMFG	0.83221	-0.337258	red
4550	C3AR1	0.871056	-0.308307	red
4727	PTPRC	0.801567	-0.275678	red
5252	RNASE6	0.83245	-0.200385	red
5356	NCF2	0.831814	-0.293839	red
5816	CCR1	0.878968	-0.30918	red
5857	NCF4	0.805187	-0.315827	red
5921	PLXNC1	0.825684	-0.346831	red
6151	RASSF2	0.854612	-0.238666	red
6180	DRAM1	0.800767	-0.307865	red
6190	VAMP8	0.884932	-0.348198	red
6578	AIM1	0.860204	-0.230722	red
6636	HCK	0.85362	-0.37934	red
6643	RAP2B	0.82048	-0.312403	red
6883	PYCARD	0.841011	-0.345172	red
6947	RGS10	0.819171	-0.281218	red
6979	FCGR2A	0.913784	-0.323475	red
7015	ITGAM	0.832315	-0.2269	red
7229	FCGR1B	0.822059	-0.356083	red
7331	CSTA	0.827092	-0.245806	red
7367	FKBP11	0.854711	-0.421506	red
7457	DOCK2	0.857188	-0.353834	red
7701	DSE	0.818298	-0.311966	red
7705	NMI	0.805192	-0.301559	red
7711	EVI2A	0.830064	-0.223829	red
7800	CKLF	0.808319	-0.265905	red
7935	LY96	0.8929	-0.371592	red
8102	C5AR1	0.841182	-0.342209	red
8369	COTL1	0.85808	-0.339482	red
